# Supplementary material for: Effect of cultivation system on quality changes in durum wheat grain and flour produced in North-Eastern Europe
Source: PLoS One. 2021 Jan 22;16(1):e0236617. doi: 10.1371/journal.pone.0236617 (PMC7822336; doi:10.1371/journal.pone.0236617)
Supplement: S1 File — (XLS) [file pone.0236617.s001.xls]

## Sheet: GRAIN
Hardness "H" - Grain
	H1 "0" N 350 WGR	H 2 "0" N 450 WGR	TH3 "0" N 550 WGR	H 4 "0" N 350 GR	H 5 "0" N 450 GR	H 6 "0" N 550 GR	H 7 "80" N 350 WGR	H 8 "80" N 450 WGR	H 9 "80" N 550 WGR	H 10 "80" N 350 GR	H 11 "80" N 450 GR	H 12 "80" N 550 GR	H 13 "120" N 350 WGR	H 14 "120" N 450 WGR	H 15 "120" N 550 WGR	H 16 "120" N 350 GR	H 17" 120" N 450 GR	H 18 "120" N 550 GR
1	152	133.91	113.07	110.25	99.4	147.99	148.65	125.97	136.69	137.93	112.9	161.79	112.71	97.22	125.52	111.36	135.76	111.58
2	103.5	143.27	100.65	104.53	107.21	108.73	145.89	117.58	117.03	91.89	113.09	112.75	97.68	113.93	119.67	121.91	142.06	133.57
3	182.36	141.36	129.89	113.17	119.31	127.46	137.21	130.9	116.86	104.51	104.38	148.25	114.12	115.48	110.13	156.11	127.66	145.45
4	176.23	130.76	123.89	148.06	124.13	105.49	138.74	116.6	123.33	110.49	100.57	110.45	104.38	108.56	172.93	110.49	138.88	156.68
5	115.58	132.71	111.36	108.06	113.68	143.51	146.42	140.03	115.83	102.09	112.88	151.92	125.74	138.11	161.45	117.33	130.19	145.34
6	133.2	135.25	109.22	130.62	122.87	123.47	131.56	135.51	117.17	126.89	99.48	140.58	132.94	106.1	146.72	162.19	135.81	135.33
7	103.88	145.97	115.46	118.03	126.01	128.83	131.49	88.46	111.24	106.57	112.92	112.45	105.51	94.24	180.68	130.41	111.93	151.66
8	191.81	117.64	122.31	96.64	131.79	142.41	137.69	100.64	99.73	129.23	114.85	138.8	106.37	90.64	152.42	178.12	113.84	110.36
9	115.35	125.7	125.66	101.53	108.13	113.77	133.78	101.36	110.59	108.3	102.67	151.03	120.97	91.27	134.13	127.01	124.32	125.83
10	174.31	144.56	105.82	130.78	129.18	146.35	146.61	137.39	120.17	127.25	113.55	117.71	123.81	125.58	175.51	157.04	116.54	145.38
L* - Grain (LG)
	LG 1 "0" N 350 WGR	LG 2 "0" N 450 WGR	LG 3 "0" N 550 WGR	LG 4 "0" N 350 GR	LG 5 "0" N 450 GR	LG 6 "0" N 550 GR	LG 7 "80" N 350 WGR	LG 8 "80" N 450 WGR	LG 9 "80" N 550 WGR	LG 10 "80" N 350 GR	LG 11 "80" N 450 GR	LG 12 "80" N 550 GR	LG 13 "120" N 350 WGR	LG 14 "120" N 450 WGR	LG 15 "120" N 550 WGR	LG 16 "120" N 350 GR	LG 17 "120" N 450 GR	LG 18 "120" N 550 GR
1	55.17	54.58	54.4	54.78	54.04	53.45	54.52	53.04	52.36	53.43	52.66	52.43	53.46	52.12	51.6	53.9	53.11	51.84
2	53.37	53.7	53.95	54.67	53.49	52.53	53.99	54.08	52.15	53.82	53.36	51.41	51.37	51.69	53.02	54.22	53.53	51.71
3	54.48	53.38	54.43	54.9	52.25	52.15	54.37	52.26	52.53	53.11	52.54	52.6	52.93	51.26	51.97	53.54	52.3	50.89
4	54.01	53.06	54.12	54.49	54.29	52.56	53.96	53.13	52.6	52.8	52.7	53.01	52.66	51.27	52.99	53.05	53.27	53.37
5	54.48	53.06	53.08	53.42	52.29	51.66	53.99	53.96	51.93	53.08	53.3	51.94	51.68	50.22	52.21	53.86	53.04	52.03
6	54.59	53.77	53	54.22	54.69	52.32	54.12	53.3	52.37	53.72	53.15	53.38	52.16	51.61	52.92	53.26	52.39	52.1
a* - Grain (aG)
	aG 1 "0" N 350 WGR	aG 2 "0" N 450 WGR	aG 3 "0" N 550 WGR	aG 4 "0" N 350 GR	aG 5 "0" N 450 GR	aG 6 "0" N 550 GR	aG 7 "80" N 350 WGR	aG 8 "80" N 450 WGR	aG 9 "80" N 550 WGR	aG 10 "80" N 350 GR	aG 11 "80" N 450 GR	aG 12 "80" N 550 GR	aG 13 "120" N 350 WGR	aG 14 "120" N 450 WGR	aG 15 "120" N 550 WGR	aG 16 "120" N 350 GR	aG 17 "120" N 450 GR	aG 18 "120" N 550 GR
1	6.38	8.8	8.88	8.72	8.3	9.03	8.95	9.04	8.8	8.91	8.97	7.31	8.81	9.52	8.19	8.79	8.65	6.81
2	8.86	9.02	8.36	6.64	9.29	9.15	9.52	8.94	9.41	8.97	6.9	9.7	8.58	9.07	8.68	8.98	8.81	9.43
3	9.03	9.27	6.3	8.73	8.77	8.39	9.03	7.25	8.95	8.61	9.33	9.59	8.82	8.9	8.7	6.6	8.8	9.61
4	9.1	9.38	9.24	6.54	6.55	6.32	9.36	9.24	9.23	9.03	9.46	9.54	8.79	9.03	8.69	8.75	6.5	6.77
5	9.31	8.99	6.62	9.25	9.42	9.07	9.21	6.37	6.9	6.49	9.26	8.86	9.54	9.22	9.31	8.93	8.67	8.82
6	9.36	6.78	9.06	9.16	8.78	9.33	8.79	9.51	9.02	8.52	9.11	6.78	9.09	9.02	9.14	8.62	8.83	9.2
b* - Grain (bG)
	bG 1 "0" N 350 WGR	bG 2 "0" N 450 WGR	bG 3 "0" N 550 WGR	bG 4 "0" N 350 GR	bG 5 "0" N 450 GR	bG 6 "0" N 550 GR	bG 7 "80" N 350 WGR	bG 8 "80" N 450 WGR	bG 9 "80" N 550 WGR	bG 10 "80" N 350 GR	bG 11 "80" N 450 GR	bG 12 "80" N 550 GR	bG 13 "120" N 350 WGR	bG 14 "120" N 450 WGR	bG 15 "120" N 550 WGR	bG 16 "120" N 350 GR	bG 17 "120" N 450 GR	bG 18 "120" N 550 GR
1	29.68	27.76	28.39	28.18	28.11	28.04	27.64	27.3	28.01	27.56	27.37	29.24	26.83	27.74	25.13	26.87	26.79	29.28
2	27.54	27.85	27.51	28.54	28.61	27.73	27.96	27.2	28.46	27.65	29.36	28.79	27.17	27.4	25.52	27.82	27.14	28.68
3	28.73	28.21	28.59	28	28.28	27.37	27.37	29.03	27.48	27.53	28.42	29.28	27.4	28.73	26.93	28.25	26.82	28.78
4	27.81	28.4	28.12	28.33	29.7	29.99	27.45	26.52	27.67	27.97	28.69	27.34	27.75	28.04	26.95	27.6	28.62	28.71
5	29.02	27.75	28.84	29.28	29.73	27.65	27.74	29.35	28.93	27.99	28.66	27.29	28.13	28.14	28.06	27.48	27.48	28
6	29.4	29.14	28.8	27.82	28.62	29	27.82	28.55	28.08	27.69	27.45	28.15	26.79	28.06	27.72	27.93	28.02	27.48

## Sheet: FLOUR
L* of Flour (L*F)
L*F1 - 350, 0N, WGR	L*F2 - 450, 0N, WGR	L*F3 - 550, 0N, WGR	L*F4 - 350, 0N, GR	L*F5 - 450, 0N, GR	L*F6 - 550, 0N, GR	L*F7 - 350, 80N, WGR	L*F8 - 450, 80N, WGR	L*F9 - 550, 80N, WGR	L*F10- 350, 80N, GR	L*F11 - 450, 80N, GR	L*F12 - 550, 80N, GR	L*F13 - 350, 120N, WGR	L*F14- 450, 120N, WGR	L*F15- 550, 120N, WGR	L*F16 - 350, 120N, GR	L*F17 - 450, 120N, GR	L*F18 - 550, 120N,GR
90.77	89.92	91.2	91.34	91.68	91.7	91.97	92.29	91.12	90.65	91.59	90.99	91.14	90.58	90.71	90.8	90.66	91.1
90.47	91.73	92.09	91.89	91.72	92.62	91.94	92.3	91.05	90.98	91.34	91.13	90.5	90.13	90.46	90.37	90.2	90.61
90.76	90.5	91.86	91.77	91.6	92.57	91.89	91.88	91.25	91	91.15	90.6	90.97	90.51	90.67	90.21	90.83	90.84
91.31	91.57	92.13	91.76	91.55	92.43	91.64	91.81	90.95	90.76	91	90.61	91.33	90.62	90.33	90.78	90.04	90.95
90.72	91.02	91.71	91.81	92.09	92.26	91.76	91.76	90.69	90.91	90.85	90.64	91.24	90.36	90.52	90.64	90.76	90.92
91.06	91.03	91.86	91.86	92.05	92.99	91.58	91.54	91.36	91.09	90.8	90.62	91.14	90.68	90.3	90.78	90.53	90.95
a* of Flour (a*F)
a*F1 - 350, 0N, WGR	a*F2 - 450, 0N, WGR	a*F3 - 550, 0N, WGR	a*F4 - 350, 0N, GR	a*F5 - 450, 0N, GR	a*F6 - 550, 0N, GR	a*F7 - 350, 80N, WGR	a*F8 - 450, 80N, WGR	a*F9 - 550, 80N, WGR	a*F10- 350, 80N, GR	a*F11 - 450, 80N, GR	a*F12 - 550, 80N, GR	a*F13 - 350, 120N, WGR	a*F14- 450, 120N, WGR	a*F15- 550, 120N, WGR	a*F16 - 350, 120N, GR	a*F17 - 450, 120N, GR	a*F18 - 550, 120N,GR
0.82	0.65	0.42	0.5	0.56	0.45	0.62	0.72	0.66	0.49	0.55	0.47	0.56	0.45	0.59	0.4	0.45	0.41
0.63	0.63	0.48	0.41	0.47	0.34	0.58	0.62	0.55	0.55	0.6	0.45	0.53	0.51	0.64	0.33	0.4	0.4
0.66	0.61	0.34	0.42	0.56	0.34	0.61	0.54	0.76	0.52	0.47	0.42	0.58	0.59	0.67	0.37	0.34	0.49
0.67	0.63	0.34	0.37	0.62	0.42	0.58	0.56	0.84	0.82	0.59	0.44	0.47	0.61	0.65	0.54	0.55	0.41
0.6	0.67	0.52	0.48	0.38	0.41	0.53	0.54	0.73	0.7	0.57	0.48	0.51	0.6	0.62	0.54	0.39	0.44
0.58	0.58	0.48	0.28	0.39	0.42	0.57	0.58	0.55	0.64	0.56	0.44	0.41	0.54	0.72	0.52	0.4	0.39
b* of Flour (b* F)
b*F1 - 350, 0N, WGR	b*F2 - 450, 0N, WGR	b*F3 - 550, 0N, WGR	b*F4 - 350, 0N, GR	b*F5 - 450, 0N, GR	b*F6 - 550, 0N, GR	b*F7 - 350, 80N, WGR	b*F8 - 450, 80N, WGR	b*F9 - 550, 80N, WGR	b*F10- 350, 80N, GR	b*F11 - 450, 80N, GR	b*F12 - 550, 80N, GR	b*F13 - 350, 120N, WGR	b*F14- 450, 120N, WGR	b*F15- 550, 120N, WGR	b*F16 - 350, 120N, GR	b*F17 - 450, 120N, GR	b*F18 - 550, 120N,GR
17.65	18.77	18.64	18.79	18.7	17.6	18.7	19.63	19.54	18.35	19.94	20.15	19.23	19.21	19.14	19.04	19.43	19.43
17.99	18.6	17.67	17.89	18.6	18.51	19.49	19.79	19.48	18.51	19.43	19.58	19.43	19.38	19.13	19.26	19.66	19.51
17.48	18.16	18.41	17.65	18.56	18.31	19.26	19.56	19.5	18.68	19.43	19.8	19.5	19.28	19.66	18.87	18.87	20.47
18.07	18.94	18.03	17.71	18.55	18.07	19.44	19.77	19.61	20.42	19.38	19.24	19.31	19.5	19.63	19.1	19.84	19.78
17.71	19.04	18.26	18.73	18.29	18.12	19.08	19.79	19.61	20.05	19.53	19.2	19.53	19.35	20.5	18.88	19.6	19.81
18.03	18.09	18.23	18.52	18.41	18.11	19.35	19.61	19.38	19.77	19.5	19.11	19.56	19.75	19.92	19.7	19.73	19.38
FER (%)
FER 1 (-WGR) 0N, 350	FER 2 (-WGR) 0N, 450	FER 3 (-WGR) 0N, 550	FER 4 (+GR) 0N, 350	FER 5(+GR) 0N, 450	FER 6 (+GR) 0N, 550	FER 7(-WGR) 80N, 350	FER. 8 (-WGR) 80N, 450	FER. 9(-WGR) 80N, 550	FER. 10 (+GR) 80N, 350	FER. 11 (+GR) 80N, 450	FER. 12(+GR) 80N, 550	FER. 13(-WGR) 120N, 350	FER. 14(-WGR) 120N, 450	FER. 15(-WGR) 120N, 550	FER. 16(+GR) 120N, 350	FER. 17(+GR) 120N, 450	FER. 18(+GR) 120N, 550
69.62	68.75	60.62	61.75	63.79	60.75	58.69	60.74	65.55	63.61	63.02	61.94	60.08	63.08	59.08	60.93	56.62	58.5
67.48	66.68	58.77	60.57	62.76	62.98	61.29	59.95	63.41	64.41	64.79	60.81	61.07	61.55	60.8	60.71	59.47	59.67
68.98	67.14	58.76	63.83	62.42	60.11	59.76	60.67	63.98	63.98	63.94	60.91	59.29	61.42	59.14	61.17	59.66	61.28
FPS (%)
FPS 1 (-WGR) 0N, 350	FPS 2 (-WGR) 0N, 450	FPS 3 (-WGR) 0N, 550	FPS 4 (+GR) 0N, 350	FPS 5(+GR) 0N, 450	FPS 6 (+GR) 0N, 550	FPS 7(-WGR) 80N, 350	FPS. 8 (-WGR) 80N, 450	FPS. 9(-WGR) 80N, 550	FPS. 10 (+GR) 80N, 350	FPS. 11 (+GR) 80N, 450	FPS. 12(+GR) 80N, 550	FPS. 13(-WGR) 120N, 350	FPS. 14(-WGR) 120N, 450	FPS. 15(-WGR) 120N, 550	FPS. 16(+GR) 120N, 350	FPS. 17(+GR) 120N, 450	FPS. 18(+GR) 120N, 550
66.9	94.4	95.2	97.02	90.33	96.68	97.18	97.9	97.68	95.24	93.64	97.88	96.52	99.4	96.9	99.84	99.4	99.72
68.4	91.58	94.8	95.72	91.96	97.76	97.04	98.68	97.74	93.4	93.72	98.06	95.08	99.7	97.16	99.78	99.3	98.98
67.5	92.5	95	96.2	90.8	96.9	97.1	98.5	97.5	94.1	93.5	97.96	96.21	99.6	97.2	99.7	99.4	99.51
